# Supplementary material for: Neuromodulation for Peripheral Nerve Regeneration: Systematic Review of Mechanisms and In Vivo Highlights
Source: Biomedicines. 2023 Apr 10;11(4):1145. doi: 10.3390/biomedicines11041145 (PMC10135453; doi:10.3390/biomedicines11041145)
Supplement: Supplementary file 1 [file biomedicines-11-01145-s001.zip]

Archive with 1 entries (1 files):
- biomedicines-2246447-supplementary.pdf
